# Supplementary material for: High‐Frequency rTMS Improves Visual Working Memory in Patients With aMCI: A Cognitive Neural Mechanism Study
Source: CNS Neurosci Ther. 2025 Mar 24;31(3):e70301. doi: 10.1111/cns.70301 (PMC11931447; doi:10.1111/cns.70301)
Supplement: Supplementary file 1 — Data S1. [file CNS-31-e70301-s001.xlsx]

## Sheet: Pre_rTMS
subID	group	band-pass filtering	notch filters	Interpolating electrodes	removed artifact components	final epochs
sub01	1	0.1-95Hz	50Hz	FPz,Fp1,FP2	8	56
sub02	1	0.1-95Hz	50Hz	FT7,FT8	5	65
sub03	1	0.1-95Hz	50Hz	T8	6	71
sub04	1	0.1-95Hz	50Hz	FC5,FC6	13	54
sub05	1	0.1-95Hz	50Hz	C5,C6	11	74
sub06	1	0.1-95Hz	50Hz	none	6	59
sub07	1	0.1-95Hz	50Hz	none	6	69
sub08	1	0.1-95Hz	50Hz	FPz,Fp1,FP2	10	87
sub09	1	0.1-95Hz	50Hz	FPz,Fp1,FP2	6	88
sub10	1	0.1-95Hz	50Hz	T8	12	64
sub11	1	0.1-95Hz	50Hz	none	2	88
sub12	1	0.1-95Hz	50Hz	none	3	81
sub13	1	0.1-95Hz	50Hz	FPz,Fp1,FP2	2	56
sub14	1	0.1-95Hz	50Hz	T7	5	77
sub15	1	0.1-95Hz	50Hz	FT7,FT8	2	93
sub16	1	0.1-95Hz	50Hz	T7,T8	1	96
sub17	1	0.1-95Hz	50Hz	AF7,AF8	2	96
sub18	1	0.1-95Hz	50Hz	FC5,C4	4	51
sub19	1	0.1-95Hz	50Hz	FPz,Fp1,FP2,AF3,AF4	2	90
sub20	1	0.1-95Hz	50Hz	T8	2	87
sub21	1	0.1-95Hz	50Hz	T8,FT8	1	91
sub22	1	0.1-95Hz	50Hz	AF7,AF8	2	97
sub23	1	0.1-95Hz	50Hz	FC5,FC6	3	92
sub24	1	0.1-95Hz	50Hz	T7,T8	1	99
sub25	1	0.1-95Hz	50Hz	none	1	96
sub26	0	0.1-95Hz	50Hz	O1,O2,CPz	9	89
sub27	0	0.1-95Hz	50Hz	FPz,Fp1,FP2	10	62
sub28	0	0.1-95Hz	50Hz	FT7,FT8	1	90
sub29	0	0.1-95Hz	50Hz	FT7,FT8	1	89
sub30	0	0.1-95Hz	50Hz	TP7,P7	4	78
sub31	0	0.1-95Hz	50Hz	F5,F7	4	51
sub32	0	0.1-95Hz	50Hz	none	1	83
sub33	0	0.1-95Hz	50Hz	FPz,Fp1,FP2	2	50
sub34	0	0.1-95Hz	50Hz	FPz,Fp1,FP2	3	83
sub35	0	0.1-95Hz	50Hz	none	4	83
sub36	0	0.1-95Hz	50Hz	none	3	97
sub37	0	0.1-95Hz	50Hz	FC5,FC6,FT8	2	86
sub38	0	0.1-95Hz	50Hz	T7,T8	2	82
sub39	0	0.1-95Hz	50Hz	none	1	93
sub40	0	0.1-95Hz	50Hz	none	2	95
	HC=0,aMCI=1

## Sheet: Post_rTMS
subID	group	band-pass filtering	notch filters	Interpolating electrodes	removed artifact components	final epochs
sub01	1	0.1-95Hz	50Hz	F6,F7	11	73
sub02	1	0.1-95Hz	50Hz	FPz	6	68
sub03	1	0.1-95Hz	50Hz	FC5,FC6	7	71
sub04	1	0.1-95Hz	50Hz	none	12	73
sub05	1	0.1-95Hz	50Hz	FC5,FC6	7	75
sub06	1	0.1-95Hz	50Hz	AF7,AF8	6	79
sub07	1	0.1-95Hz	50Hz	FT7,FT8	12	59
sub08	1	0.1-95Hz	50Hz	AF7,AF8	11	58
sub09	1	0.1-95Hz	50Hz	CPz	12	61
sub10	1	0.1-95Hz	50Hz	T7,T8	9	76
sub11	1	0.1-95Hz	50Hz	AF7,AF8	11	92
sub12	1	0.1-95Hz	50Hz	FPz	4	82
sub13	1	0.1-95Hz	50Hz	F7,F8	4	68
sub14	1	0.1-95Hz	50Hz	none	4	83
sub15	1	0.1-95Hz	50Hz	F5,F6	7	66
sub16	1	0.1-95Hz	50Hz	FP1,FP2	6	86
sub17	1	0.1-95Hz	50Hz	FP1,FP2,AF7,AF8	4	55
sub18	1	0.1-95Hz	50Hz	none	1	95
sub19	1	0.1-95Hz	50Hz	FP1,FP2,AF7,AF8	5	94
sub20	1	0.1-95Hz	50Hz	T7,T8,TP7	13	74
sub21	1	0.1-95Hz	50Hz	T8	3	57
sub22	1	0.1-95Hz	50Hz	none	2	97
sub23	1	0.1-95Hz	50Hz	none	2	65
sub24	1	0.1-95Hz	50Hz	FP1,FP2,AF7,AF8	1	92
sub25	1	0.1-95Hz	50Hz	none	3	97
sub26	0	0.1-95Hz	50Hz	CPz,FPz	9	54
sub27	0	0.1-95Hz	50Hz	AF7,AF8	12	58
sub28	0	0.1-95Hz	50Hz	AF7,AF8	6	87
sub29	0	0.1-95Hz	50Hz	none	9	91
sub30	0	0.1-95Hz	50Hz	FP1,FP2,FPz	13	90
sub31	0	0.1-95Hz	50Hz	FT7,FT8	10	85
sub32	0	0.1-95Hz	50Hz	AF7,AF8	2	57
sub33	0	0.1-95Hz	50Hz	FC4,FC5	13	88
sub34	0	0.1-95Hz	50Hz	FP1,FP2,FPz	11	77
sub35	0	0.1-95Hz	50Hz	FP1,FP2,FPz	6	82
sub36	0	0.1-95Hz	50Hz	F5,F7	1	96
sub37	0	0.1-95Hz	50Hz	FT7,FT8	2	68
sub38	0	0.1-95Hz	50Hz	F7,F8	5	92
sub39	0	0.1-95Hz	50Hz	none	1	83
sub40	0	0.1-95Hz	50Hz	none	2	90
	HC=0,aMCI=1
